# Supplementary material for: The Prevention Role of Theaflavin-3,3′-digallate in Angiotensin II Induced Pathological Cardiac Hypertrophy via CaN-NFAT Signal Pathway
Source: Nutrients. 2022 Mar 26;14(7):1391. doi: 10.3390/nu14071391 (PMC9003418; doi:10.3390/nu14071391)
Supplement: Supplementary file 1 [file nutrients-14-01391-s001.zip]

Archive with 1 entries (1 files):
- nutrients-1623303-supplementary.pdf
